# Supplementary material for: Using High-Density SNP Array to Reveal Selection Signatures Related to Prolificacy in Chinese and Kazakhstan Sheep Breeds
Source: Animals (Basel). 2020 Sep 11;10(9):1633. doi: 10.3390/ani10091633 (PMC7552267; doi:10.3390/ani10091633)
Supplement: Supplementary file 1 [file animals-10-01633-s001.zip]

Archive with 3 entries (2 files):
- animals-879186-sup/
- animals-879186-sup/Table S1 The results of Gene Ontology enrichment analyses.xlsx
- animals-879186-sup/Table S2 The results of KEGG pathways enrichment analyses.xlsx
