# Supplementary material for: Using High-Density SNP Array to Reveal Selection Signatures Related to Prolificacy in Chinese and Kazakhstan Sheep Breeds
Source: Animals (Basel). 2020 Sep 11;10(9):1633. doi: 10.3390/ani10091633 (PMC7552267; doi:10.3390/ani10091633)
Supplement: Supplementary file 1 [file animals-10-01633-s001.zip › animals-879186-sup/Table S1 The results of Gene Ontology enrichment analyses.xlsx]

## Sheet: Sheet1
##Databases: KEGG PATHWAY, Gene Ontology
##Statistical test method: hypergeometric test / Fisher's exact test
##FDR correction method: Benjamini and Hochberg
binding	Gene Ontology	GO:0005488	114	2244	7.78942e-06	0.00487929	ENSG00000176049|ENSG00000125648|ENSG00000137831|ENSG00000132639|ENSG00000166200|ENSG00000160679|ENSG00000015413|ENSG00000185046|ENSG00000044090|ENSG00000167972|ENSG00000110455|ENSG00000065883|ENSG00000065882|ENSG00000100030|ENSG00000100034|ENSG00000062725|ENSG00000117906|ENSG00000108590|ENSG00000129480|ENSG00000040199|ENSG00000125730|ENSG00000145839|ENSG00000161533|ENSG00000112837|ENSG00000103197…	http://amigo.geneontology.org/amigo/term/GO:0005488
cilium	Gene Ontology	GO:0005929	11	60	1.60324e-05	0.00836891	ENSG00000155755|ENSG00000156261|ENSG00000188596|ENSG00000091140|ENSG00000008710|ENSG00000013016|ENSG00000186889|ENSG00000131697|ENSG00000183914|ENSG00000122545|ENSG00000104833	http://amigo.geneontology.org/amigo/term/GO:0005929
cell communication	Gene Ontology	GO:0007154	60	1003	2.05429e-05	0.00919146	ENSG00000165322|ENSG00000033800|ENSG00000137161|ENSG00000164283|ENSG00000173175|ENSG00000120798|ENSG00000274276|ENSG00000140299|ENSG00000095739|ENSG00000080854|ENSG00000026950|ENSG00000213859|ENSG00000131697|ENSG00000182973|ENSG00000058404|ENSG00000125629|ENSG00000196218|ENSG00000091831|ENSG00000174944|ENSG00000166086|ENSG00000128590|ENSG00000129244|ENSG00000119326|ENSG00000150045|ENSG00000125726…	http://amigo.geneontology.org/amigo/term/GO:0007154
cellular macromolecule metabolic process	Gene Ontology	GO:0044260	71	1273	3.19122e-05	0.0124936	ENSG00000165732|ENSG00000171777|ENSG00000134853|ENSG00000158717|ENSG00000106536|ENSG00000136270|ENSG00000180818|ENSG00000166200|ENSG00000111536|ENSG00000125835|ENSG00000196498|ENSG00000163644|ENSG00000091138|ENSG00000132388|ENSG00000255072|ENSG00000104825|ENSG00000123364|ENSG00000129993|ENSG00000166170|ENSG00000136573|ENSG00000142168|ENSG00000156273|ENSG00000089558|ENSG00000100030|ENSG00000258839…	http://amigo.geneontology.org/amigo/term/GO:0044260
organic substance metabolic process	Gene Ontology	GO:0071704	87	1673	4.69939e-05	0.0147185	ENSG00000173757|ENSG00000174099|ENSG00000213614|ENSG00000008710|ENSG00000185651|ENSG00000162063|ENSG00000065883|ENSG00000167741|ENSG00000104064|ENSG00000101115|ENSG00000146676|ENSG00000006047|ENSG00000120868|ENSG00000105372|ENSG00000015413|ENSG00000141905|ENSG00000169230|ENSG00000075415|ENSG00000132535|ENSG00000075413|ENSG00000104213|ENSG00000235376|ENSG00000104219|ENSG00000144642|ENSG00000125629…	http://amigo.geneontology.org/amigo/term/GO:0071704
membrane-bounded organelle	Gene Ontology	GO:0043227	101	2028	5.68437e-05	0.016185	ENSG00000198791|ENSG00000176049|ENSG00000132639|ENSG00000106554|ENSG00000015413|ENSG00000182557|ENSG00000240303|ENSG00000091137|ENSG00000197816|ENSG00000125726|ENSG00000100038|ENSG00000144320|ENSG00000145431|ENSG00000205981|ENSG00000075790|ENSG00000104064|ENSG00000103994|ENSG00000157617|ENSG00000162711|ENSG00000138641|ENSG00000146676|ENSG00000040199|ENSG00000197956|ENSG00000183715|ENSG00000178773…	http://amigo.geneontology.org/amigo/term/GO:0043227
cytoskeleton	Gene Ontology	GO:0005856	26	321	6.7488e-05	0.0169817	ENSG00000197892|ENSG00000121621|ENSG00000143546|ENSG00000131697|ENSG00000137831|ENSG00000180263|ENSG00000140463|ENSG00000044115|ENSG00000175806|ENSG00000070950|ENSG00000122545|ENSG00000123607|ENSG00000167880|ENSG00000125733|ENSG00000151914|ENSG00000198920|ENSG00000163220|ENSG00000170759|ENSG00000144746|ENSG00000139350|ENSG00000156261|ENSG00000129810|ENSG00000082701|ENSG00000132535|ENSG00000187240…	http://amigo.geneontology.org/amigo/term/GO:0005856
cellular metabolic process	Gene Ontology	GO:0044237	88	1718	7.04861e-05	0.0169817	ENSG00000136271|ENSG00000141756|ENSG00000180818|ENSG00000160678|ENSG00000185651|ENSG00000185324|ENSG00000099341|ENSG00000162711|ENSG00000108590|ENSG00000138646|ENSG00000146676|ENSG00000055130|ENSG00000156958|ENSG00000156261|ENSG00000120868|ENSG00000206557|ENSG00000105879|ENSG00000169230|ENSG00000082701|ENSG00000198650|ENSG00000075399|ENSG00000167434|ENSG00000166887|ENSG00000135698|ENSG00000104964…	http://amigo.geneontology.org/amigo/term/GO:0044237
biological regulation	Gene Ontology	GO:0065007	92	1827	8.58904e-05	0.0192149	ENSG00000171132|ENSG00000196498|ENSG00000167513|ENSG00000119977|ENSG00000124535|ENSG00000089169|ENSG00000144320|ENSG00000179588|ENSG00000145649|ENSG00000005810|ENSG00000129204|ENSG00000187037|ENSG00000168259|ENSG00000125733|ENSG00000155849|ENSG00000136546|ENSG00000155755|ENSG00000103197|ENSG00000082701|ENSG00000003989|ENSG00000075413|ENSG00000178882|ENSG00000075399|ENSG00000123388|ENSG00000169618…	http://amigo.geneontology.org/amigo/term/GO:0065007
vesicle	Gene Ontology	GO:0031982	42	667	0.000127375	0.0239486	ENSG00000065518|ENSG00000132639|ENSG00000141012|ENSG00000188643|ENSG00000166887|ENSG00000178695|ENSG00000108774|ENSG00000139220|ENSG00000167972|ENSG00000091137|ENSG00000166747|ENSG00000058404|ENSG00000152932|ENSG00000204991|ENSG00000182533|ENSG00000100030|ENSG00000105968|ENSG00000130402|ENSG00000124588|ENSG00000131981|ENSG00000158604|ENSG00000140284|ENSG00000142168|ENSG00000196159|ENSG00000140945…	http://amigo.geneontology.org/amigo/term/GO:0031982
multi-organism process	Gene Ontology	GO:0051704	32	455	0.000128107	0.0239486	ENSG00000122557|ENSG00000161960|ENSG00000091138|ENSG00000155975|ENSG00000166118|ENSG00000058404|ENSG00000125870|ENSG00000102794|ENSG00000091831|ENSG00000132563|ENSG00000112851|ENSG00000129245|ENSG00000056972|ENSG00000111335|ENSG00000133105|ENSG00000094916|ENSG00000166086|ENSG00000163218|ENSG00000055130|ENSG00000091140|ENSG00000006047|ENSG00000256797|ENSG00000125863|ENSG00000129654|ENSG00000153046…	http://amigo.geneontology.org/amigo/term/GO:0051704
positive regulation of biological process	Gene Ontology	GO:0048518	49	843	0.000221071	0.0364431	ENSG00000134853|ENSG00000129194|ENSG00000136270|ENSG00000169224|ENSG00000132639|ENSG00000181284|ENSG00000160679|ENSG00000120738|ENSG00000008710|ENSG00000108773|ENSG00000080854|ENSG00000026950|ENSG00000087460|ENSG00000004975|ENSG00000125629|ENSG00000132471|ENSG00000182533|ENSG00000179588|ENSG00000044090|ENSG00000140463|ENSG00000101115|ENSG00000136937|ENSG00000180818|ENSG00000163646|ENSG00000095739…	http://amigo.geneontology.org/amigo/term/GO:0048518
organelle	Gene Ontology	GO:0043226	100	2082	0.000221079	0.0364431	ENSG00000176049|ENSG00000171132|ENSG00000167515|ENSG00000160679|ENSG00000182557|ENSG00000167513|ENSG00000119977|ENSG00000044090|ENSG00000185651|ENSG00000167972|ENSG00000162063|ENSG00000145649|ENSG00000087460|ENSG00000099341|ENSG00000170832|ENSG00000103335|ENSG00000117906|ENSG00000138641|ENSG00000115946|ENSG00000113013|ENSG00000198920|ENSG00000048028|ENSG00000164604|ENSG00000107789|ENSG00000187741…	http://amigo.geneontology.org/amigo/term/GO:0043226
positive regulation of response to stimulus	Gene Ontology	GO:0048584	25	332	0.000263282	0.0408995	ENSG00000010810|ENSG00000181284|ENSG00000115935|ENSG00000101096|ENSG00000166747|ENSG00000136573|ENSG00000143502|ENSG00000099341|ENSG00000130402|ENSG00000105372|ENSG00000131981|ENSG00000095739|ENSG00000140945|ENSG00000173801|ENSG00000092969|ENSG00000120868|ENSG00000125731|ENSG00000167965|ENSG00000155849|ENSG00000141968|ENSG00000256053|ENSG00000163932|ENSG00000138193|ENSG00000132535|ENSG00000163221	http://amigo.geneontology.org/amigo/term/GO:0048584
response to catecholamine	Gene Ontology	GO:0071869	5	14	0.00027423	0.0408995	ENSG00000186919|ENSG00000087460|ENSG00000173175|ENSG00000060558|ENSG00000082701	http://amigo.geneontology.org/amigo/term/GO:0071869
regulation of proteasomal protein catabolic process	Gene Ontology	GO:0061136	6	24	0.000337097	0.0452635	ENSG00000173334|ENSG00000033800|ENSG00000008710|ENSG00000129993|ENSG00000166170|ENSG00000095787	http://amigo.geneontology.org/amigo/term/GO:0061136
ubiquitin-dependent protein catabolic process	Gene Ontology	GO:0006511	11	88	0.000348967	0.0452635	ENSG00000182533|ENSG00000177294|ENSG00000094880|ENSG00000005812|ENSG00000215114|ENSG00000102921|ENSG00000044090|ENSG00000185651|ENSG00000166170|ENSG00000138592|ENSG00000048028	http://amigo.geneontology.org/amigo/term/GO:0006511
proteasomal protein catabolic process	Gene Ontology	GO:0010498	9	60	0.00036101	0.0452635	ENSG00000166233|ENSG00000119048|ENSG00000055130|ENSG00000153107|ENSG00000005812|ENSG00000099341|ENSG00000008710|ENSG00000024048|ENSG00000095787	http://amigo.geneontology.org/amigo/term/GO:0010498
developmental process	Gene Ontology	GO:0032502	52	935	0.00038736	0.0452635	ENSG00000179981|ENSG00000065534|ENSG00000172789|ENSG00000125780|ENSG00000010810|ENSG00000161944|ENSG00000166200|ENSG00000109861|ENSG00000181856|ENSG00000008710|ENSG00000143546|ENSG00000115956|ENSG00000131697|ENSG00000132382|ENSG00000106536|ENSG00000167769|ENSG00000145431|ENSG00000205981|ENSG00000146013|ENSG00000181323|ENSG00000145826|ENSG00000161940|ENSG00000175826|ENSG00000173786|ENSG00000143867…	http://amigo.geneontology.org/amigo/term/GO:0032502
nitrogen compound metabolic process	Gene Ontology	GO:0006807	77	1540	0.000402958	0.0452635	ENSG00000165732|ENSG00000134853|ENSG00000158717|ENSG00000003987|ENSG00000132522|ENSG00000125780|ENSG00000182263|ENSG00000113088|ENSG00000141012|ENSG00000109861|ENSG00000131979|ENSG00000213614|ENSG00000183018|ENSG00000111536|ENSG00000215612|ENSG00000117215|ENSG00000198353|ENSG00000198931|ENSG00000213859|ENSG00000160199|ENSG00000124535|ENSG00000124172|ENSG00000166170|ENSG00000177398|ENSG00000140740…	http://amigo.geneontology.org/amigo/term/GO:0006807
negative regulation of macromolecule metabolic process	Gene Ontology	GO:0010605	29	427	0.000444155	0.0463698	ENSG00000092529|ENSG00000120798|ENSG00000106554|ENSG00000015413|ENSG00000196498|ENSG00000104964|ENSG00000124570|ENSG00000224470|ENSG00000129993|ENSG00000132382|ENSG00000156273|ENSG00000179588|ENSG00000145649|ENSG00000088247|ENSG00000143867|ENSG00000132522|ENSG00000166200|ENSG00000141002|ENSG00000173334|ENSG00000161955|ENSG00000129194|ENSG00000167967|ENSG00000144747|ENSG00000163932|ENSG00000103197…	http://amigo.geneontology.org/amigo/term/GO:0010605
localization	Gene Ontology	GO:0051179	50	897	0.000475011	0.0479914	ENSG00000065534|ENSG00000010810|ENSG00000141013|ENSG00000160679|ENSG00000137463|ENSG00000003989|ENSG00000089169|ENSG00000275895|ENSG00000140297|ENSG00000152932|ENSG00000155660|ENSG00000138138|ENSG00000100030|ENSG00000088247|ENSG00000181323|ENSG00000099341|ENSG00000108839|ENSG00000187391|ENSG00000132507|ENSG00000056972|ENSG00000135953|ENSG00000276076|ENSG00000181856|ENSG00000112984|ENSG00000163646…	http://amigo.geneontology.org/amigo/term/GO:0051179
positive regulation of response to biotic stimulus	Gene Ontology	GO:0002833	8	50	0.000518903	0.0506907	ENSG00000159527|ENSG00000173757|ENSG00000137275|ENSG00000163218|ENSG00000099341|ENSG00000171132|ENSG00000051523|ENSG00000105372	http://amigo.geneontology.org/amigo/term/GO:0002833
positive regulation of nitrogen compound metabolic process	Gene Ontology	GO:0051173	29	435	0.00058648	0.0514986	ENSG00000129993|ENSG00000123364|ENSG00000004975|ENSG00000142168|ENSG00000206557|ENSG00000182533|ENSG00000156273|ENSG00000179588|ENSG00000130402|ENSG00000108839|ENSG00000162711|ENSG00000003393|ENSG00000095739|ENSG00000128973|ENSG00000092969|ENSG00000125651|ENSG00000161955|ENSG00000167967|ENSG00000161638|ENSG00000144746|ENSG00000253626|ENSG00000156261|ENSG00000143207|ENSG00000182687|ENSG00000183578…	http://amigo.geneontology.org/amigo/term/GO:0051173
regulation of nucleobase-containing compound metabolic process	Gene Ontology	GO:0019219	37	609	0.000591938	0.0514986	ENSG00000198791|ENSG00000198353|ENSG00000129194|ENSG00000166200|ENSG00000104964|ENSG00000143546|ENSG00000175691|ENSG00000104825|ENSG00000102794|ENSG00000004975|ENSG00000065883|ENSG00000104824|ENSG00000091831|ENSG00000088247|ENSG00000100034|ENSG00000162711|ENSG00000132522|ENSG00000094916|ENSG00000221823|ENSG00000095739|ENSG00000141002|ENSG00000170265|ENSG00000123405|ENSG00000125651|ENSG00000169621…	http://amigo.geneontology.org/amigo/term/GO:0019219
macromolecule metabolic process	Gene Ontology	GO:0043170	72	1440	0.000620105	0.052298	ENSG00000197223|ENSG00000159527|ENSG00000033800|ENSG00000125780|ENSG00000141756|ENSG00000129932|ENSG00000169621|ENSG00000161940|ENSG00000006837|ENSG00000138433|ENSG00000167513|ENSG00000091138|ENSG00000217236|ENSG00000255072|ENSG00000124535|ENSG00000196597|ENSG00000138642|ENSG00000167967|ENSG00000136573|ENSG00000125870|ENSG00000095203|ENSG00000173334|ENSG00000180008|ENSG00000170832|ENSG00000113658…	http://amigo.geneontology.org/amigo/term/GO:0043170
protein binding	Gene Ontology	GO:0005515	82	1691	0.000634522	0.052298	ENSG00000128228|ENSG00000104833|ENSG00000081377|ENSG00000009413|ENSG00000137142|ENSG00000189079|ENSG00000145832|ENSG00000182263|ENSG00000052850|ENSG00000106554|ENSG00000174099|ENSG00000170542|ENSG00000181016|ENSG00000108773|ENSG00000115998|ENSG00000148358|ENSG00000026950|ENSG00000123106|ENSG00000122515|ENSG00000204991|ENSG00000197956|ENSG00000065485|ENSG00000275895|ENSG00000185324|ENSG00000142168…	http://amigo.geneontology.org/amigo/term/GO:0005515
organic substance catabolic process	Gene Ontology	GO:1901575	22	297	0.000734816	0.0590114	ENSG00000235376|ENSG00000008710|ENSG00000161960|ENSG00000044090|ENSG00000104823|ENSG00000182533|ENSG00000145649|ENSG00000141504|ENSG00000129204|ENSG00000024048|ENSG00000166233|ENSG00000188089|ENSG00000163218|ENSG00000068903|ENSG00000161955|ENSG00000140287|ENSG00000173334|ENSG00000156508|ENSG00000163932|ENSG00000272886|ENSG00000172530|ENSG00000128228	http://amigo.geneontology.org/amigo/term/GO:1901575
cytosol	Gene Ontology	GO:0005829	33	533	0.000850346	0.0665821	ENSG00000197892|ENSG00000178982|ENSG00000167513|ENSG00000167515|ENSG00000129932|ENSG00000115935|ENSG00000170542|ENSG00000101096|ENSG00000131697|ENSG00000181856|ENSG00000204991|ENSG00000113658|ENSG00000088247|ENSG00000184207|ENSG00000174292|ENSG00000138646|ENSG00000122545|ENSG00000124702|ENSG00000055130|ENSG00000169621|ENSG00000156261|ENSG00000120868|ENSG00000151914|ENSG00000064692|ENSG00000125863…	http://amigo.geneontology.org/amigo/term/GO:0005829
regulation of organelle organization	Gene Ontology	GO:0033043	17	204	0.000872475	0.0666486	ENSG00000221823|ENSG00000040633|ENSG00000134853|ENSG00000135486|ENSG00000163217|ENSG00000122545|ENSG00000257949|ENSG00000131165|ENSG00000132471|ENSG00000160201|ENSG00000100030|ENSG00000108773|ENSG00000111554|ENSG00000144635|ENSG00000125863|ENSG00000275895|ENSG00000136573	http://amigo.geneontology.org/amigo/term/GO:0033043
anion binding	Gene Ontology	GO:0043168	29	454	0.00109511	0.0776811	ENSG00000171132|ENSG00000124713|ENSG00000183578|ENSG00000082146|ENSG00000109861|ENSG00000160145|ENSG00000185324|ENSG00000110455|ENSG00000144635|ENSG00000100030|ENSG00000138185|ENSG00000059758|ENSG00000118777|ENSG00000162711|ENSG00000174292|ENSG00000024048|ENSG00000138395|ENSG00000072778|ENSG00000068903|ENSG00000185722|ENSG00000125863|ENSG00000140284|ENSG00000156261|ENSG00000136573|ENSG00000168256…	http://amigo.geneontology.org/amigo/term/GO:0043168
positive regulation of ubiquitin-dependent protein catabolic process	Gene Ontology	GO:2000060	4	11	0.00110069	0.0776811	ENSG00000143207|ENSG00000033800|ENSG00000082701|ENSG00000166233	http://amigo.geneontology.org/amigo/term/GO:2000060
biological adhesion	Gene Ontology	GO:0022610	17	209	0.00111611	0.0776811	ENSG00000105879|ENSG00000181284|ENSG00000163217|ENSG00000196159|ENSG00000087460|ENSG00000111537|ENSG00000125657|ENSG00000092969|ENSG00000136286|ENSG00000119326|ENSG00000169856|ENSG00000143546|ENSG00000044115|ENSG00000181885|ENSG00000171747|ENSG00000137809|ENSG00000173801	http://amigo.geneontology.org/amigo/term/GO:0022610
metabolic process	Gene Ontology	GO:0008152	81	1705	0.00119962	0.0816786	ENSG00000165732|ENSG00000187240|ENSG00000104213|ENSG00000112208|ENSG00000112992|ENSG00000136270|ENSG00000010810|ENSG00000184207|ENSG00000181284|ENSG00000106617|ENSG00000105953|ENSG00000141698|ENSG00000141052|ENSG00000117215|ENSG00000104825|ENSG00000129245|ENSG00000163430|ENSG00000065883|ENSG00000112773|ENSG00000145832|ENSG00000170260|ENSG00000160193|ENSG00000102921|ENSG00000100030|ENSG00000072778…	http://amigo.geneontology.org/amigo/term/GO:0008152
establishment of localization	Gene Ontology	GO:0051234	43	774	0.00122641	0.081726	ENSG00000197892|ENSG00000183018|ENSG00000167515|ENSG00000167434|ENSG00000160679|ENSG00000182473|ENSG00000182557|ENSG00000167881|ENSG00000167972|ENSG00000221823|ENSG00000064692|ENSG00000182533|ENSG00000164266|ENSG00000099341|ENSG00000130402|ENSG00000103319|ENSG00000173786|ENSG00000140284|ENSG00000003393|ENSG00000125257|ENSG00000092969|ENSG00000112210|ENSG00000105352|ENSG00000125733|ENSG00000144406…	http://amigo.geneontology.org/amigo/term/GO:0051234
regulation of primary metabolic process	Gene Ontology	GO:0080090	45	824	0.00131795	0.0859959	ENSG00000171132|ENSG00000124713|ENSG00000072778|ENSG00000170542|ENSG00000158717|ENSG00000125629|ENSG00000102794|ENSG00000141956|ENSG00000091831|ENSG00000180008|ENSG00000164266|ENSG00000088247|ENSG00000211448|ENSG00000175826|ENSG00000101158|ENSG00000092529|ENSG00000173801|ENSG00000166233|ENSG00000141002|ENSG00000273611|ENSG00000125651|ENSG00000157429|ENSG00000161955|ENSG00000125618|ENSG00000179195…	http://amigo.geneontology.org/amigo/term/GO:0080090
alpha-amino acid metabolic process	Gene Ontology	GO:1901605	6	33	0.00144812	0.0925614	ENSG00000059573|ENSG00000091140|ENSG00000130707|ENSG00000160200|ENSG00000274276|ENSG00000175806	http://amigo.geneontology.org/amigo/term/GO:1901605
protein kinase activity	Gene Ontology	GO:0004672	16	196	0.00148883	0.0932606	ENSG00000173334|ENSG00000092969|ENSG00000106617|ENSG00000173175|ENSG00000106462|ENSG00000100034|ENSG00000006837|ENSG00000141052|ENSG00000131653|ENSG00000104814|ENSG00000140285|ENSG00000103197|ENSG00000123338|ENSG00000163221|ENSG00000145949|ENSG00000136573	http://amigo.geneontology.org/amigo/term/GO:0004672
cell projection	Gene Ontology	GO:0042995	20	275	0.0015369	0.0943838	ENSG00000015413|ENSG00000188878|ENSG00000139350|ENSG00000088256|ENSG00000149488|ENSG00000134294|ENSG00000091140|ENSG00000137463|ENSG00000168907|ENSG00000161642|ENSG00000183914|ENSG00000180263|ENSG00000125733|ENSG00000006740|ENSG00000091831|ENSG00000078018|ENSG00000105409|ENSG00000197956|ENSG00000125863|ENSG00000080854	http://amigo.geneontology.org/amigo/term/GO:0042995
transport	Gene Ontology	GO:0006810	39	693	0.00163304	0.0950925	ENSG00000065534|ENSG00000173757|ENSG00000124172|ENSG00000124493|ENSG00000123892|ENSG00000138463|ENSG00000003989|ENSG00000213585|ENSG00000185651|ENSG00000123106|ENSG00000089169|ENSG00000144635|ENSG00000186815|ENSG00000132563|ENSG00000181240|ENSG00000101670|ENSG00000099341|ENSG00000140463|ENSG00000105372|ENSG00000135953|ENSG00000051523|ENSG00000122679|ENSG00000141485|ENSG00000173801|ENSG00000125652…	http://amigo.geneontology.org/amigo/term/GO:0006810
response to peptide	Gene Ontology	GO:1901652	8	61	0.00166015	0.0950925	ENSG00000100030|ENSG00000103197|ENSG00000173175|ENSG00000120738|ENSG00000082701|ENSG00000103319|ENSG00000095637|ENSG00000198931	http://amigo.geneontology.org/amigo/term/GO:1901652
cellular component organization or biogenesis	Gene Ontology	GO:0071840	49	932	0.00173871	0.0972435	ENSG00000177432|ENSG00000121621|ENSG00000197223|ENSG00000189079|ENSG00000010810|ENSG00000215114|ENSG00000109861|ENSG00000140832|ENSG00000131979|ENSG00000178695|ENSG00000044090|ENSG00000185651|ENSG00000115956|ENSG00000125912|ENSG00000144635|ENSG00000100038|ENSG00000065882|ENSG00000136271|ENSG00000221866|ENSG00000166086|ENSG00000130402|ENSG00000173786|ENSG00000162711|ENSG00000187391|ENSG00000132507…	http://amigo.geneontology.org/amigo/term/GO:0071840
neural tube development	Gene Ontology	GO:0021915	5	23	0.00182304	0.098444	ENSG00000113971|ENSG00000103197|ENSG00000008710|ENSG00000206557|ENSG00000081059	http://amigo.geneontology.org/amigo/term/GO:0021915
generation of neurons	Gene Ontology	GO:0048699	18	242	0.00205465	0.107993	ENSG00000182667|ENSG00000183715|ENSG00000166200|ENSG00000108947|ENSG00000100030|ENSG00000182687|ENSG00000106462|ENSG00000186417|ENSG00000183813|ENSG00000140299|ENSG00000078018|ENSG00000159556|ENSG00000140463|ENSG00000044090|ENSG00000162068|ENSG00000091136|ENSG00000180613|ENSG00000132639	http://amigo.geneontology.org/amigo/term/GO:0048699
multicellular organism reproduction	Gene Ontology	GO:0032504	12	130	0.00220949	0.109913	ENSG00000134853|ENSG00000173757|ENSG00000196116|ENSG00000113658|ENSG00000124733|ENSG00000068903|ENSG00000091831|ENSG00000099338|ENSG00000091138|ENSG00000140463|ENSG00000180914|ENSG00000179168	http://amigo.geneontology.org/amigo/term/GO:0032504
peptide transport	Gene Ontology	GO:0015833	20	285	0.00227117	0.109913	ENSG00000187994|ENSG00000111481|ENSG00000103197|ENSG00000087460|ENSG00000253626|ENSG00000075790|ENSG00000112210|ENSG00000160201|ENSG00000120948|ENSG00000143546|ENSG00000113013|ENSG00000155975|ENSG00000056972|ENSG00000026950|ENSG00000160679|ENSG00000158604|ENSG00000170296|ENSG00000256797|ENSG00000187240|ENSG00000069329	http://amigo.geneontology.org/amigo/term/GO:0015833
hydrolase activity, acting on acid anhydrides, in phosphorus-containing anhydrides	Gene Ontology	GO:0016818	17	225	0.0023174	0.109913	ENSG00000152932|ENSG00000197892|ENSG00000156508|ENSG00000101162|ENSG00000163219|ENSG00000123892|ENSG00000129244|ENSG00000197653|ENSG00000123338|ENSG00000157483|ENSG00000072818|ENSG00000124587|ENSG00000124535|ENSG00000112210|ENSG00000100664|ENSG00000006451|ENSG00000104833	http://amigo.geneontology.org/amigo/term/GO:0016818
hydrolase activity	Gene Ontology	GO:0016787	34	592	0.00232242	0.109913	ENSG00000121621|ENSG00000134853|ENSG00000124172|ENSG00000010810|ENSG00000109861|ENSG00000173157|ENSG00000015413|ENSG00000124570|ENSG00000123213|ENSG00000058404|ENSG00000167769|ENSG00000170832|ENSG00000205744|ENSG00000101670|ENSG00000180263|ENSG00000175826|ENSG00000173786|ENSG00000141698|ENSG00000124587|ENSG00000070159|ENSG00000100664|ENSG00000161960|ENSG00000106462|ENSG00000219200|ENSG00000125656…	http://amigo.geneontology.org/amigo/term/GO:0016787
protein transport	Gene Ontology	GO:0015031	20	286	0.00235863	0.109913	ENSG00000123607|ENSG00000092969|ENSG00000121542|ENSG00000141510|ENSG00000173801|ENSG00000131165|ENSG00000087460|ENSG00000170296|ENSG00000166887|ENSG00000082146|ENSG00000184178|ENSG00000120948|ENSG00000108774|ENSG00000108773|ENSG00000075790|ENSG00000115956|ENSG00000026950|ENSG00000124587|ENSG00000204991|ENSG00000082701	http://amigo.geneontology.org/amigo/term/GO:0015031
hydrolase activity, acting on acid anhydrides	Gene Ontology	GO:0016817	16	206	0.00237985	0.109913	ENSG00000003393|ENSG00000121621|ENSG00000196220|ENSG00000156261|ENSG00000112208|ENSG00000124172|ENSG00000088256|ENSG00000125650|ENSG00000125863|ENSG00000062725|ENSG00000108774|ENSG00000132522|ENSG00000138430|ENSG00000138193|ENSG00000112984|ENSG00000141968	http://amigo.geneontology.org/amigo/term/GO:0016817
