# Supplementary material for: Using High-Density SNP Array to Reveal Selection Signatures Related to Prolificacy in Chinese and Kazakhstan Sheep Breeds
Source: Animals (Basel). 2020 Sep 11;10(9):1633. doi: 10.3390/ani10091633 (PMC7552267; doi:10.3390/ani10091633)
Supplement: Supplementary file 1 [file animals-10-01633-s001.zip › animals-879186-sup/Table S2 The results of KEGG pathways enrichment analyses.xlsx]

## Sheet: Sheet1
##Databases: KEGG PATHWAY, Gene Ontology
##Statistical test method: hypergeometric test / Fisher's exact test
##FDR correction method: Benjamini and Hochberg
#Term	Database	ID	Input number	Background number	P-Value	Corrected P-Value	Input	Hyperlink
Vascular smooth muscle contraction	KEGG PATHWAY	hsa04270	18	132	1.74396e-06	0.00273105	ENSG00000159337|ENSG00000171132|ENSG00000188089|ENSG00000087460|ENSG00000100030|ENSG00000088256|ENSG00000173175|ENSG00000140795|ENSG00000187980|ENSG00000163932|ENSG00000129007|ENSG00000065534|ENSG00000117215|ENSG00000158786|ENSG00000122679|ENSG00000168907|ENSG00000145949|ENSG00000188257	http://www.genome.jp/kegg-bin/show_pathway?hsa04270/hsa:4638%09red/hsa:2767%09red/hsa:5594%09red/hsa:5580%09red/hsa:5581%09red/hsa:123745%09red/hsa:10268%09red/hsa:340156%09red/hsa:391013%09red/hsa:255189%09red/hsa:26279%09red/hsa:111%09red/hsa:283748%09red/hsa:2778%09red/hsa:91860%09red/hsa:5320%09red/hsa:64600%09red/hsa:91807%09red
alpha-Linolenic acid metabolism	KEGG PATHWAY	hsa00592	8	25	7.64604e-06	0.00487929	ENSG00000159337|ENSG00000188089|ENSG00000187980|ENSG00000117215|ENSG00000158786|ENSG00000161533|ENSG00000168907|ENSG00000188257	http://www.genome.jp/kegg-bin/show_pathway?hsa00592/hsa:5320%09red/hsa:51%09red/hsa:123745%09red/hsa:391013%09red/hsa:255189%09red/hsa:26279%09red/hsa:283748%09red/hsa:64600%09red
Oxytocin signaling pathway	KEGG PATHWAY	hsa04921	17	153	3.79022e-05	0.01319	ENSG00000221823|ENSG00000159337|ENSG00000196218|ENSG00000188089|ENSG00000100030|ENSG00000106617|ENSG00000173175|ENSG00000140795|ENSG00000103319|ENSG00000129007|ENSG00000065534|ENSG00000101096|ENSG00000087460|ENSG00000180914|ENSG00000168907|ENSG00000145949|ENSG00000058404	http://www.genome.jp/kegg-bin/show_pathway?hsa04921/hsa:4638%09red/hsa:5594%09red/hsa:5534%09red/hsa:123745%09red/hsa:51422%09red/hsa:816%09red/hsa:5021%09red/hsa:340156%09red/hsa:4773%09red/hsa:255189%09red/hsa:6261%09red/hsa:111%09red/hsa:29904%09red/hsa:283748%09red/hsa:2778%09red/hsa:91860%09red/hsa:91807%09red
Linoleic acid metabolism	KEGG PATHWAY	hsa00591	7	29	0.000129989	0.0239486	ENSG00000159337|ENSG00000188089|ENSG00000187980|ENSG00000117215|ENSG00000158786|ENSG00000168907|ENSG00000188257	http://www.genome.jp/kegg-bin/show_pathway?hsa00591/hsa:5320%09red/hsa:123745%09red/hsa:391013%09red/hsa:255189%09red/hsa:26279%09red/hsa:283748%09red/hsa:64600%09red
Thyroid hormone synthesis	KEGG PATHWAY	hsa04918	10	74	0.000367491	0.0452635	ENSG00000091137|ENSG00000164294|ENSG00000161944|ENSG00000173175|ENSG00000141505|ENSG00000125618|ENSG00000105409|ENSG00000129244|ENSG00000087460|ENSG00000155660	http://www.genome.jp/kegg-bin/show_pathway?hsa04918/hsa:432%09red/hsa:433%09red/hsa:2778%09red/hsa:9601%09red/hsa:111%09red/hsa:478%09red/hsa:7849%09red/hsa:482%09red/hsa:493869%09red/hsa:5172%09red
Gastric acid secretion	KEGG PATHWAY	hsa04971	10	75	0.000404655	0.0452635	ENSG00000129007|ENSG00000173175|ENSG00000140795|ENSG00000129244|ENSG00000180251|ENSG00000065534|ENSG00000087460|ENSG00000105409|ENSG00000145949|ENSG00000058404	http://www.genome.jp/kegg-bin/show_pathway?hsa04971/hsa:389015%09red/hsa:4638%09red/hsa:816%09red/hsa:91807%09red/hsa:482%09red/hsa:340156%09red/hsa:111%09red/hsa:478%09red/hsa:91860%09red/hsa:2778%09red
Calcium signaling pathway	KEGG PATHWAY	hsa04020	17	191	0.000439879	0.0463698	ENSG00000221823|ENSG00000186815|ENSG00000134853|ENSG00000196218|ENSG00000140795|ENSG00000088256|ENSG00000058404|ENSG00000065534|ENSG00000138193|ENSG00000129007|ENSG00000213585|ENSG00000087460|ENSG00000174417|ENSG00000180914|ENSG00000060558|ENSG00000145949|ENSG00000123360	http://www.genome.jp/kegg-bin/show_pathway?hsa04020/hsa:5156%09red/hsa:2767%09red/hsa:5153%09red/hsa:5534%09red/hsa:51196%09red/hsa:7201%09red/hsa:816%09red/hsa:5021%09red/hsa:2769%09red/hsa:53373%09red/hsa:340156%09red/hsa:6261%09red/hsa:2778%09red/hsa:91860%09red/hsa:4638%09red/hsa:7416%09red/hsa:91807%09red
GnRH signaling pathway	KEGG PATHWAY	hsa04912	11	93	0.000534098	0.0506907	ENSG00000159337|ENSG00000129007|ENSG00000188089|ENSG00000100030|ENSG00000088256|ENSG00000173175|ENSG00000120738|ENSG00000163932|ENSG00000087460|ENSG00000168907|ENSG00000058404	http://www.genome.jp/kegg-bin/show_pathway?hsa04912/hsa:2767%09red/hsa:5594%09red/hsa:5580%09red/hsa:123745%09red/hsa:816%09red/hsa:2778%09red/hsa:255189%09red/hsa:111%09red/hsa:283748%09red/hsa:91860%09red/hsa:1958%09red
Arachidonic acid metabolism	KEGG PATHWAY	hsa00590	9	64	0.000551643	0.050816	ENSG00000159337|ENSG00000188089|ENSG00000164294|ENSG00000187980|ENSG00000108839|ENSG00000117215|ENSG00000158786|ENSG00000168907|ENSG00000188257	http://www.genome.jp/kegg-bin/show_pathway?hsa00590/hsa:64600%09red/hsa:5320%09red/hsa:123745%09red/hsa:239%09red/hsa:391013%09red/hsa:255189%09red/hsa:26279%09red/hsa:283748%09red/hsa:493869%09red
Thyroid hormone signaling pathway	KEGG PATHWAY	hsa04919	12	119	0.00110888	0.0776811	ENSG00000144893|ENSG00000091831|ENSG00000100030|ENSG00000103197|ENSG00000129244|ENSG00000138193|ENSG00000141510|ENSG00000108773|ENSG00000211448|ENSG00000105409|ENSG00000082701|ENSG00000138448	http://www.genome.jp/kegg-bin/show_pathway?hsa04919/hsa:51196%09red/hsa:5594%09red/hsa:2932%09red/hsa:2648%09red/hsa:116931%09red/hsa:7249%09red/hsa:3685%09red/hsa:7157%09red/hsa:478%09red/hsa:2099%09red/hsa:482%09red/hsa:1734%09red
Biosynthesis of amino acids	KEGG PATHWAY	hsa01230	9	76	0.00166226	0.0950925	ENSG00000059573|ENSG00000235376|ENSG00000160200|ENSG00000163931|ENSG00000130707|ENSG00000274276|ENSG00000198650|ENSG00000153574|ENSG00000197713	http://www.genome.jp/kegg-bin/show_pathway?hsa01230/hsa:5832%09red/hsa:6898%09red/hsa:7086%09red/hsa:22934%09red/hsa:875%09red/hsa:6120%09red/hsa:102724560%09red/hsa:729020%09red/hsa:445%09red
Ether lipid metabolism	KEGG PATHWAY	hsa00565	7	47	0.00166989	0.0950925	ENSG00000159337|ENSG00000188089|ENSG00000187980|ENSG00000117215|ENSG00000158786|ENSG00000168907|ENSG00000188257	http://www.genome.jp/kegg-bin/show_pathway?hsa00565/hsa:5320%09red/hsa:123745%09red/hsa:391013%09red/hsa:255189%09red/hsa:26279%09red/hsa:283748%09red/hsa:64600%09red
Amoebiasis	KEGG PATHWAY	hsa05146	10	93	0.0018187	0.098444	ENSG00000060558|ENSG00000088256|ENSG00000092969|ENSG00000111537|ENSG00000130402|ENSG00000170542|ENSG00000124570|ENSG00000087460|ENSG00000091136|ENSG00000108774	http://www.genome.jp/kegg-bin/show_pathway?hsa05146/hsa:5272%09red/hsa:2767%09red/hsa:3458%09red/hsa:2769%09red/hsa:2778%09red/hsa:3912%09red/hsa:5269%09red/hsa:5878%09red/hsa:7042%09red/hsa:81%09red
Ovarian steroidogenesis	KEGG PATHWAY	hsa04913	7	49	0.00206883	0.107993	ENSG00000159337|ENSG00000188089|ENSG00000173175|ENSG00000137869|ENSG00000086696|ENSG00000087460|ENSG00000168907	http://www.genome.jp/kegg-bin/show_pathway?hsa04913/hsa:1588%09red/hsa:123745%09red/hsa:2778%09red/hsa:255189%09red/hsa:111%09red/hsa:283748%09red/hsa:3294%09red
Glutamatergic synapse	KEGG PATHWAY	hsa04724	11	114	0.00241971	0.109913	ENSG00000221823|ENSG00000159337|ENSG00000111371|ENSG00000124493|ENSG00000100030|ENSG00000173175|ENSG00000087460|ENSG00000132535|ENSG00000134294|ENSG00000188089|ENSG00000168907	http://www.genome.jp/kegg-bin/show_pathway?hsa04724/hsa:5534%09red/hsa:5594%09red/hsa:1742%09red/hsa:123745%09red/hsa:2778%09red/hsa:255189%09red/hsa:111%09red/hsa:283748%09red/hsa:81539%09red/hsa:54407%09red/hsa:2914%09red
Metabolic pathways	KEGG PATHWAY	hsa01100	68	1424	0.00260093	0.111278	ENSG00000105953|ENSG00000235376|ENSG00000124172|ENSG00000131473|ENSG00000065518|ENSG00000173175|ENSG00000141012|ENSG00000274276|ENSG00000101670|ENSG00000131979|ENSG00000213614|ENSG00000141698|ENSG00000198931|ENSG00000255072|ENSG00000102794|ENSG00000003987|ENSG00000140297|ENSG00000159322|ENSG00000160194|ENSG00000167769|ENSG00000160191|ENSG00000107789|ENSG00000160200|ENSG00000138185|ENSG00000167434…	http://www.genome.jp/kegg-bin/show_pathway?hsa01100/hsa:37%09red/hsa:2653%09red/hsa:231%09red/hsa:5320%09red/hsa:123745%09red/hsa:9562%09red/hsa:22934%09red/hsa:762%09red/hsa:255189%09red/hsa:26279%09red/hsa:353%09red/hsa:514%09red/hsa:9060%09red/hsa:112483%09red/hsa:125981%09red/hsa:64600%09red/hsa:445%09red/hsa:2588%09red/hsa:10632%09red/hsa:283871%09red/hsa:55967%09red/hsa:4731%09red/hsa:1152%…
Inflammatory mediator regulation of TRP channels	KEGG PATHWAY	hsa04750	10	100	0.0029592	0.117319	ENSG00000159337|ENSG00000129007|ENSG00000188089|ENSG00000163932|ENSG00000173175|ENSG00000108839|ENSG00000171132|ENSG00000087460|ENSG00000168907|ENSG00000058404	http://www.genome.jp/kegg-bin/show_pathway?hsa04750/hsa:5580%09red/hsa:5581%09red/hsa:123745%09red/hsa:816%09red/hsa:2778%09red/hsa:239%09red/hsa:255189%09red/hsa:111%09red/hsa:283748%09red/hsa:91860%09red
Ubiquitin mediated proteolysis	KEGG PATHWAY	hsa04120	12	138	0.00347249	0.1222	ENSG00000144744|ENSG00000119048|ENSG00000033800|ENSG00000138641|ENSG00000094880|ENSG00000100023|ENSG00000143207|ENSG00000153107|ENSG00000055130|ENSG00000044090|ENSG00000185651|ENSG00000132388	http://www.genome.jp/kegg-bin/show_pathway?hsa04120/hsa:64682%09red/hsa:7326%09red/hsa:23759%09red/hsa:64326%09red/hsa:7332%09red/hsa:8554%09red/hsa:8697%09red/hsa:9039%09red/hsa:7320%09red/hsa:9820%09red/hsa:8454%09red/hsa:8916%09red
Gap junction	KEGG PATHWAY	hsa04540	9	88	0.00410622	0.134332	ENSG00000134853|ENSG00000145431|ENSG00000100030|ENSG00000088256|ENSG00000173175|ENSG00000258947|ENSG00000087460|ENSG00000101162|ENSG00000104833	http://www.genome.jp/kegg-bin/show_pathway?hsa04540/hsa:5156%09red/hsa:2767%09red/hsa:5594%09red/hsa:81027%09red/hsa:56034%09red/hsa:2778%09red/hsa:111%09red/hsa:10381%09red/hsa:10382%09red
Focal adhesion	KEGG PATHWAY	hsa04510	15	199	0.00415527	0.134332	ENSG00000137809|ENSG00000134853|ENSG00000065534|ENSG00000182533|ENSG00000145431|ENSG00000100030|ENSG00000140795|ENSG00000082701|ENSG00000161638|ENSG00000130402|ENSG00000010810|ENSG00000145949|ENSG00000091136|ENSG00000141968|ENSG00000138448	http://www.genome.jp/kegg-bin/show_pathway?hsa04510/hsa:5156%09red/hsa:5594%09red/hsa:2932%09red/hsa:4638%09red/hsa:3678%09red/hsa:2534%09red/hsa:91807%09red/hsa:3912%09red/hsa:3685%09red/hsa:340156%09red/hsa:22801%09red/hsa:81%09red/hsa:7409%09red/hsa:56034%09red/hsa:859%09red
Oocyte meiosis	KEGG PATHWAY	hsa04114	11	126	0.00489206	0.140981	ENSG00000221823|ENSG00000129007|ENSG00000094880|ENSG00000100030|ENSG00000173175|ENSG00000153107|ENSG00000055130|ENSG00000158402|ENSG00000112640|ENSG00000129810|ENSG00000058404	http://www.genome.jp/kegg-bin/show_pathway?hsa04114/hsa:64682%09red/hsa:5594%09red/hsa:995%09red/hsa:5534%09red/hsa:816%09red/hsa:5528%09red/hsa:151648%09red/hsa:8697%09red/hsa:111%09red/hsa:91860%09red/hsa:8454%09red
Phospholipase D signaling pathway	KEGG PATHWAY	hsa04072	12	147	0.00553022	0.148789	ENSG00000159337|ENSG00000188089|ENSG00000145431|ENSG00000124493|ENSG00000100030|ENSG00000103197|ENSG00000173175|ENSG00000134853|ENSG00000010810|ENSG00000087460|ENSG00000168907|ENSG00000006451	http://www.genome.jp/kegg-bin/show_pathway?hsa04072/hsa:5156%09red/hsa:5594%09red/hsa:123745%09red/hsa:7249%09red/hsa:2778%09red/hsa:2534%09red/hsa:255189%09red/hsa:111%09red/hsa:283748%09red/hsa:5898%09red/hsa:56034%09red/hsa:2914%09red
Pentose phosphate pathway	KEGG PATHWAY	hsa00030	5	31	0.00565795	0.148789	ENSG00000169299|ENSG00000163931|ENSG00000235376|ENSG00000153574|ENSG00000197713	http://www.genome.jp/kegg-bin/show_pathway?hsa00030/hsa:22934%09red/hsa:55276%09red/hsa:729020%09red/hsa:6120%09red/hsa:7086%09red
Long-term depression	KEGG PATHWAY	hsa04730	7	60	0.00572552	0.148789	ENSG00000159337|ENSG00000196218|ENSG00000188089|ENSG00000100030|ENSG00000088256|ENSG00000087460|ENSG00000168907	http://www.genome.jp/kegg-bin/show_pathway?hsa04730/hsa:2767%09red/hsa:5594%09red/hsa:123745%09red/hsa:2778%09red/hsa:255189%09red/hsa:6261%09red/hsa:283748%09red
cGMP-PKG signaling pathway	KEGG PATHWAY	hsa04022	13	167	0.00573788	0.148789	ENSG00000221823|ENSG00000171132|ENSG00000101096|ENSG00000100030|ENSG00000088256|ENSG00000173175|ENSG00000140795|ENSG00000065534|ENSG00000129244|ENSG00000129007|ENSG00000213585|ENSG00000105409|ENSG00000145949	http://www.genome.jp/kegg-bin/show_pathway?hsa04022/hsa:4638%09red/hsa:2767%09red/hsa:5594%09red/hsa:5581%09red/hsa:5534%09red/hsa:91807%09red/hsa:482%09red/hsa:340156%09red/hsa:4773%09red/hsa:111%09red/hsa:478%09red/hsa:91860%09red/hsa:7416%09red
Parkinson disease	KEGG PATHWAY	hsa05012	11	129	0.00574823	0.148789	ENSG00000160194|ENSG00000140740|ENSG00000124172|ENSG00000065518|ENSG00000173175|ENSG00000213585|ENSG00000120868|ENSG00000185651|ENSG00000132388|ENSG00000064692|ENSG00000184752	http://www.genome.jp/kegg-bin/show_pathway?hsa05012/hsa:317%09red/hsa:55967%09red/hsa:7332%09red/hsa:7385%09red/hsa:7326%09red/hsa:4731%09red/hsa:111%09red/hsa:514%09red/hsa:4710%09red/hsa:7416%09red/hsa:9627%09red
Ras signaling pathway	KEGG PATHWAY	hsa04014	16	232	0.00691397	0.167865	ENSG00000171777|ENSG00000134853|ENSG00000129007|ENSG00000188089|ENSG00000145431|ENSG00000100030|ENSG00000159337|ENSG00000187980|ENSG00000108774|ENSG00000140285|ENSG00000117215|ENSG00000158786|ENSG00000138193|ENSG00000168907|ENSG00000006451|ENSG00000188257	http://www.genome.jp/kegg-bin/show_pathway?hsa04014/hsa:5156%09red/hsa:5594%09red/hsa:5320%09red/hsa:2252%09red/hsa:123745%09red/hsa:51196%09red/hsa:56034%09red/hsa:115727%09red/hsa:391013%09red/hsa:255189%09red/hsa:26279%09red/hsa:283748%09red/hsa:5898%09red/hsa:91860%09red/hsa:5878%09red/hsa:64600%09red
Pancreatic secretion	KEGG PATHWAY	hsa04972	9	98	0.00776948	0.180309	ENSG00000173175|ENSG00000087460|ENSG00000187980|ENSG00000129244|ENSG00000091138|ENSG00000117215|ENSG00000158786|ENSG00000105409|ENSG00000188257	http://www.genome.jp/kegg-bin/show_pathway?hsa04972/hsa:1811%09red/hsa:5320%09red/hsa:2778%09red/hsa:391013%09red/hsa:26279%09red/hsa:111%09red/hsa:478%09red/hsa:482%09red/hsa:64600%09red
Carbon metabolism	KEGG PATHWAY	hsa01200	10	118	0.0085727	0.191348	ENSG00000159322|ENSG00000105953|ENSG00000235376|ENSG00000140905|ENSG00000163931|ENSG00000184207|ENSG00000091140|ENSG00000153574|ENSG00000161533|ENSG00000197713	http://www.genome.jp/kegg-bin/show_pathway?hsa01200/hsa:2653%09red/hsa:7086%09red/hsa:51%09red/hsa:22934%09red/hsa:6120%09red/hsa:1738%09red/hsa:4967%09red/hsa:729020%09red/hsa:283871%09red/hsa:83440%09red
Apelin signaling pathway	KEGG PATHWAY	hsa04371	11	137	0.00861431	0.191348	ENSG00000171132|ENSG00000100030|ENSG00000106617|ENSG00000173175|ENSG00000140795|ENSG00000170296|ENSG00000120738|ENSG00000129007|ENSG00000065534|ENSG00000196218|ENSG00000145949	http://www.genome.jp/kegg-bin/show_pathway?hsa04371/hsa:4638%09red/hsa:5594%09red/hsa:5581%09red/hsa:51422%09red/hsa:91807%09red/hsa:340156%09red/hsa:6261%09red/hsa:111%09red/hsa:91860%09red/hsa:1958%09red/hsa:11337%09red
Prion diseases	KEGG PATHWAY	hsa05020	5	35	0.00888812	0.195657	ENSG00000142168|ENSG00000100030|ENSG00000120738|ENSG00000010810|ENSG00000168439	http://www.genome.jp/kegg-bin/show_pathway?hsa05020/hsa:1958%09red/hsa:5594%09red/hsa:2534%09red/hsa:6647%09red/hsa:10963%09red
Melanogenesis	KEGG PATHWAY	hsa04916	9	101	0.00924762	0.195657	ENSG00000129007|ENSG00000100030|ENSG00000258839|ENSG00000173175|ENSG00000082701|ENSG00000081059|ENSG00000087460|ENSG00000004975|ENSG00000058404	http://www.genome.jp/kegg-bin/show_pathway?hsa04916/hsa:5594%09red/hsa:2932%09red/hsa:4157%09red/hsa:816%09red/hsa:2778%09red/hsa:1856%09red/hsa:111%09red/hsa:91860%09red/hsa:6932%09red
Platelet activation	KEGG PATHWAY	hsa04611	10	123	0.0110664	0.21395	ENSG00000159337|ENSG00000065534|ENSG00000188089|ENSG00000100030|ENSG00000173175|ENSG00000140795|ENSG00000010810|ENSG00000087460|ENSG00000168907|ENSG00000145949	http://www.genome.jp/kegg-bin/show_pathway?hsa04611/hsa:4638%09red/hsa:5594%09red/hsa:123745%09red/hsa:91807%09red/hsa:2534%09red/hsa:340156%09red/hsa:255189%09red/hsa:111%09red/hsa:283748%09red/hsa:2778%09red
Necroptosis	KEGG PATHWAY	hsa04217	12	163	0.0114731	0.216959	ENSG00000159337|ENSG00000173757|ENSG00000137275|ENSG00000131165|ENSG00000111537|ENSG00000105968|ENSG00000213585|ENSG00000188089|ENSG00000162711|ENSG00000168907|ENSG00000158792|ENSG00000058404	http://www.genome.jp/kegg-bin/show_pathway?hsa04217/hsa:94239%09red/hsa:6777%09red/hsa:5119%09red/hsa:114548%09red/hsa:3458%09red/hsa:123745%09red/hsa:816%09red/hsa:255189%09red/hsa:124044%09red/hsa:283748%09red/hsa:7416%09red/hsa:8737%09red
Huntington disease	KEGG PATHWAY	hsa05016	13	188	0.0137581	0.229205	ENSG00000142168|ENSG00000160194|ENSG00000140740|ENSG00000182521|ENSG00000141510|ENSG00000065518|ENSG00000197653|ENSG00000132535|ENSG00000183914|ENSG00000213585|ENSG00000120868|ENSG00000184752|ENSG00000124172	http://www.genome.jp/kegg-bin/show_pathway?hsa05016/hsa:317%09red/hsa:1742%09red/hsa:55967%09red/hsa:146754%09red/hsa:7385%09red/hsa:7157%09red/hsa:4731%09red/hsa:196385%09red/hsa:514%09red/hsa:387332%09red/hsa:6647%09red/hsa:4710%09red/hsa:7416%09red
Glycine, serine and threonine metabolism	KEGG PATHWAY	hsa00260	5	40	0.0144752	0.233692	ENSG00000160200|ENSG00000124713|ENSG00000140905|ENSG00000274276|ENSG00000091140	http://www.genome.jp/kegg-bin/show_pathway?hsa00260/hsa:102724560%09red/hsa:2653%09red/hsa:875%09red/hsa:27232%09red/hsa:1738%09red
Fat digestion and absorption	KEGG PATHWAY	hsa04975	5	41	0.0158213	0.242904	ENSG00000158786|ENSG00000188257|ENSG00000117215|ENSG00000187980|ENSG00000015520	http://www.genome.jp/kegg-bin/show_pathway?hsa04975/hsa:26279%09red/hsa:5320%09red/hsa:29881%09red/hsa:64600%09red/hsa:391013%09red
VEGF signaling pathway	KEGG PATHWAY	hsa04370	6	59	0.0181644	0.258526	ENSG00000221823|ENSG00000159337|ENSG00000188089|ENSG00000100030|ENSG00000101096|ENSG00000168907	http://www.genome.jp/kegg-bin/show_pathway?hsa04370/hsa:5534%09red/hsa:5594%09red/hsa:123745%09red/hsa:4773%09red/hsa:255189%09red/hsa:283748%09red
Human T-cell leukemia virus 1 infection	KEGG PATHWAY	hsa05166	14	217	0.0181673	0.258526	ENSG00000221823|ENSG00000153107|ENSG00000173757|ENSG00000182521|ENSG00000094880|ENSG00000100030|ENSG00000173175|ENSG00000092969|ENSG00000120738|ENSG00000141510|ENSG00000101096|ENSG00000108773|ENSG00000132522|ENSG00000213585	http://www.genome.jp/kegg-bin/show_pathway?hsa05166/hsa:6777%09red/hsa:5594%09red/hsa:2874%09red/hsa:2648%09red/hsa:64682%09red/hsa:5534%09red/hsa:7157%09red/hsa:4773%09red/hsa:8697%09red/hsa:111%09red/hsa:387332%09red/hsa:7042%09red/hsa:7416%09red/hsa:1958%09red
Aldosterone synthesis and secretion	KEGG PATHWAY	hsa04925	8	97	0.0203062	0.263401	ENSG00000171132|ENSG00000088256|ENSG00000173175|ENSG00000129244|ENSG00000129007|ENSG00000087460|ENSG00000105409|ENSG00000058404	http://www.genome.jp/kegg-bin/show_pathway?hsa04925/hsa:2767%09red/hsa:5581%09red/hsa:816%09red/hsa:2778%09red/hsa:482%09red/hsa:111%09red/hsa:478%09red/hsa:91860%09red
Insulin signaling pathway	KEGG PATHWAY	hsa04910	10	137	0.0209716	0.265656	ENSG00000129007|ENSG00000180008|ENSG00000100030|ENSG00000106617|ENSG00000082701|ENSG00000182473|ENSG00000095637|ENSG00000125733|ENSG00000103197|ENSG00000181856	http://www.genome.jp/kegg-bin/show_pathway?hsa04910/hsa:5594%09red/hsa:2932%09red/hsa:9322%09red/hsa:7249%09red/hsa:6517%09red/hsa:122809%09red/hsa:51422%09red/hsa:10580%09red/hsa:23265%09red/hsa:91860%09red
B cell receptor signaling pathway	KEGG PATHWAY	hsa04662	7	79	0.0210353	0.265656	ENSG00000221823|ENSG00000100030|ENSG00000082701|ENSG00000101096|ENSG00000105369|ENSG00000104825|ENSG00000141968	http://www.genome.jp/kegg-bin/show_pathway?hsa04662/hsa:5534%09red/hsa:973%09red/hsa:5594%09red/hsa:2932%09red/hsa:4793%09red/hsa:4773%09red/hsa:7409%09red
NOD-like receptor signaling pathway	KEGG PATHWAY	hsa04621	12	179	0.0214274	0.269521	ENSG00000169604|ENSG00000137275|ENSG00000100030|ENSG00000051523|ENSG00000170296|ENSG00000163932|ENSG00000140368|ENSG00000213585|ENSG00000104825|ENSG00000162711|ENSG00000112851|ENSG00000111335	http://www.genome.jp/kegg-bin/show_pathway?hsa04621/hsa:1535%09red/hsa:5594%09red/hsa:5580%09red/hsa:9051%09red/hsa:11337%09red/hsa:4793%09red/hsa:4939%09red/hsa:55914%09red/hsa:7416%09red/hsa:8737%09red/hsa:84168%09red/hsa:114548%09red
Inflammatory bowel disease (IBD)	KEGG PATHWAY	hsa05321	6	63	0.0236921	0.273317	ENSG00000092969|ENSG00000111537|ENSG00000187554|ENSG00000115604|ENSG00000115607|ENSG00000127318	http://www.genome.jp/kegg-bin/show_pathway?hsa05321/hsa:7100%09red/hsa:3458%09red/hsa:8807%09red/hsa:8809%09red/hsa:50616%09red/hsa:7042%09red
Type II diabetes mellitus	KEGG PATHWAY	hsa04930	5	46	0.0237998	0.273317	ENSG00000100030|ENSG00000163932|ENSG00000171132|ENSG00000180008|ENSG00000181856	http://www.genome.jp/kegg-bin/show_pathway?hsa04930/hsa:5594%09red/hsa:5580%09red/hsa:5581%09red/hsa:122809%09red/hsa:6517%09red
Cytokine-cytokine receptor interaction	KEGG PATHWAY	hsa04060	17	293	0.0240488	0.273317	ENSG00000183813|ENSG00000145839|ENSG00000163217|ENSG00000111537|ENSG00000125657|ENSG00000092969|ENSG00000145824|ENSG00000111536|ENSG00000161955|ENSG00000129048|ENSG00000115604|ENSG00000115607|ENSG00000127318|ENSG00000115602|ENSG00000124391|ENSG00000239697|ENSG00000125726	http://www.genome.jp/kegg-bin/show_pathway?hsa04060/hsa:27189%09red/hsa:970%09red/hsa:51554%09red/hsa:3458%09red/hsa:8807%09red/hsa:1233%09red/hsa:9173%09red/hsa:9547%09red/hsa:50616%09red/hsa:27302%09red/hsa:8741%09red/hsa:8809%09red/hsa:3578%09red/hsa:8742%09red/hsa:55801%09red/hsa:8744%09red/hsa:7042%09red
T cell receptor signaling pathway	KEGG PATHWAY	hsa04660	8	103	0.0272586	0.283552	ENSG00000221823|ENSG00000100030|ENSG00000111537|ENSG00000082701|ENSG00000010810|ENSG00000101096|ENSG00000104825|ENSG00000141968	http://www.genome.jp/kegg-bin/show_pathway?hsa04660/hsa:5534%09red/hsa:5594%09red/hsa:3458%09red/hsa:2932%09red/hsa:2534%09red/hsa:4793%09red/hsa:4773%09red/hsa:7409%09red
Notch signaling pathway	KEGG PATHWAY	hsa04330	5	48	0.0276027	0.283552	ENSG00000138433|ENSG00000171611|ENSG00000108773|ENSG00000196498|ENSG00000004975	http://www.genome.jp/kegg-bin/show_pathway?hsa04330/hsa:1856%09red/hsa:9612%09red/hsa:171558%09red/hsa:2648%09red/hsa:9541%09red
Cell cycle	KEGG PATHWAY	hsa04110	9	124	0.0284931	0.283552	ENSG00000153107|ENSG00000094880|ENSG00000141510|ENSG00000081377|ENSG00000092969|ENSG00000055130|ENSG00000158402|ENSG00000082701|ENSG00000091651	http://www.genome.jp/kegg-bin/show_pathway?hsa04110/hsa:64682%09red/hsa:2932%09red/hsa:995%09red/hsa:8555%09red/hsa:7157%09red/hsa:8697%09red/hsa:7042%09red/hsa:23594%09red/hsa:8454%09red
Lysosome	KEGG PATHWAY	hsa04142	9	124	0.0284931	0.283552	ENSG00000102805|ENSG00000136943|ENSG00000141012|ENSG00000109861|ENSG00000213614|ENSG00000081014|ENSG00000101160|ENSG00000129226|ENSG00000166747	http://www.genome.jp/kegg-bin/show_pathway?hsa04142/hsa:2588%09red/hsa:1522%09red/hsa:1515%09red/hsa:968%09red/hsa:23431%09red/hsa:1203%09red/hsa:1075%09red/hsa:164%09red/hsa:3073%09red
Fc epsilon RI signaling pathway	KEGG PATHWAY	hsa04664	6	67	0.0302466	0.286427	ENSG00000159337|ENSG00000188089|ENSG00000100030|ENSG00000168907|ENSG00000010810|ENSG00000141968	http://www.genome.jp/kegg-bin/show_pathway?hsa04664/hsa:5594%09red/hsa:123745%09red/hsa:2534%09red/hsa:255189%09red/hsa:283748%09red/hsa:7409%09red
Insulin secretion	KEGG PATHWAY	hsa04911	7	86	0.0306744	0.286427	ENSG00000088256|ENSG00000173175|ENSG00000129244|ENSG00000087460|ENSG00000105409|ENSG00000132639|ENSG00000058404	http://www.genome.jp/kegg-bin/show_pathway?hsa04911/hsa:2767%09red/hsa:816%09red/hsa:2778%09red/hsa:111%09red/hsa:478%09red/hsa:482%09red/hsa:6616%09red
Shigellosis	KEGG PATHWAY	hsa05131	6	68	0.0320528	0.286427	ENSG00000100030|ENSG00000161638|ENSG00000160201|ENSG00000155849|ENSG00000104825|ENSG00000275895	http://www.genome.jp/kegg-bin/show_pathway?hsa05131/hsa:5594%09red/hsa:3678%09red/hsa:4793%09red/hsa:102724594%09red/hsa:9844%09red/hsa:7307%09red
Phagosome	KEGG PATHWAY	hsa04145	10	148	0.0323989	0.286427	ENSG00000144635|ENSG00000258947|ENSG00000161638|ENSG00000108774|ENSG00000051523|ENSG00000125730|ENSG00000187240|ENSG00000101162|ENSG00000138448|ENSG00000104833	http://www.genome.jp/kegg-bin/show_pathway?hsa04145/hsa:81027%09red/hsa:3678%09red/hsa:3685%09red/hsa:51143%09red/hsa:718%09red/hsa:10381%09red/hsa:10382%09red/hsa:5878%09red/hsa:79659%09red/hsa:1535%09red
Amyotrophic lateral sclerosis (ALS)	KEGG PATHWAY	hsa05014	5	51	0.0339943	0.293306	ENSG00000003393|ENSG00000142168|ENSG00000141510|ENSG00000221823|ENSG00000120868	http://www.genome.jp/kegg-bin/show_pathway?hsa05014/hsa:57679%09red/hsa:317%09red/hsa:6647%09red/hsa:7157%09red/hsa:5534%09red
Regulation of actin cytoskeleton	KEGG PATHWAY	hsa04810	13	216	0.0352601	0.301996	ENSG00000130402|ENSG00000134853|ENSG00000065534|ENSG00000145431|ENSG00000100030|ENSG00000140795|ENSG00000161638|ENSG00000140285|ENSG00000145949|ENSG00000123338|ENSG00000137809|ENSG00000141968|ENSG00000138448	http://www.genome.jp/kegg-bin/show_pathway?hsa04810/hsa:5156%09red/hsa:5594%09red/hsa:4638%09red/hsa:3678%09red/hsa:91807%09red/hsa:3685%09red/hsa:340156%09red/hsa:2252%09red/hsa:22801%09red/hsa:81%09red/hsa:7409%09red/hsa:56034%09red/hsa:3071%09red
Leishmaniasis	KEGG PATHWAY	hsa05140	6	71	0.0378867	0.304859	ENSG00000100030|ENSG00000092969|ENSG00000111537|ENSG00000051523|ENSG00000125730|ENSG00000104825	http://www.genome.jp/kegg-bin/show_pathway?hsa05140/hsa:5594%09red/hsa:3458%09red/hsa:4793%09red/hsa:718%09red/hsa:7042%09red/hsa:1535%09red
Pathways in cancer	KEGG PATHWAY	hsa05200	26	530	0.0384746	0.304859	ENSG00000171777|ENSG00000134853|ENSG00000173757|ENSG00000006451|ENSG00000173175|ENSG00000111537|ENSG00000138448|ENSG00000087460|ENSG00000091136|ENSG00000058404|ENSG00000129007|ENSG00000091831|ENSG00000100030|ENSG00000044115|ENSG00000004975|ENSG00000186716|ENSG00000173801|ENSG00000092969|ENSG00000055130|ENSG00000125618|ENSG00000120868|ENSG00000140285|ENSG00000141510|ENSG00000088256|ENSG00000082701…	http://www.genome.jp/kegg-bin/show_pathway?hsa05200/hsa:317%09red/hsa:3728%09red/hsa:3912%09red/hsa:2099%09red/hsa:6932%09red/hsa:2767%09red/hsa:3458%09red/hsa:115727%09red/hsa:2252%09red/hsa:1856%09red/hsa:8454%09red/hsa:5156%09red/hsa:5594%09red/hsa:5898%09red/hsa:613%09red/hsa:6777%09red/hsa:2932%09red/hsa:816%09red/hsa:2778%09red/hsa:3685%09red/hsa:7157%09red/hsa:111%09red/hsa:7042%09red/hsa:…
Bile secretion	KEGG PATHWAY	hsa04976	6	72	0.039972	0.306751	ENSG00000125257|ENSG00000173175|ENSG00000129244|ENSG00000118777|ENSG00000087460|ENSG00000105409	http://www.genome.jp/kegg-bin/show_pathway?hsa04976/hsa:10257%09red/hsa:2778%09red/hsa:9429%09red/hsa:111%09red/hsa:478%09red/hsa:482%09red
Adherens junction	KEGG PATHWAY	hsa04520	6	72	0.039972	0.306751	ENSG00000100030|ENSG00000130402|ENSG00000010810|ENSG00000095637|ENSG00000044115|ENSG00000081059	http://www.genome.jp/kegg-bin/show_pathway?hsa04520/hsa:5594%09red/hsa:2534%09red/hsa:10580%09red/hsa:81%09red/hsa:6932%09red/hsa:1495%09red
Thyroid cancer	KEGG PATHWAY	hsa05216	4	37	0.0423072	0.317761	ENSG00000100030|ENSG00000125618|ENSG00000141510|ENSG00000081059	http://www.genome.jp/kegg-bin/show_pathway?hsa05216/hsa:6932%09red/hsa:5594%09red/hsa:7157%09red/hsa:7849%09red
Fc gamma R-mediated phagocytosis	KEGG PATHWAY	hsa04666	7	93	0.042908	0.318308	ENSG00000159337|ENSG00000171132|ENSG00000188089|ENSG00000100030|ENSG00000168907|ENSG00000163932|ENSG00000141968	http://www.genome.jp/kegg-bin/show_pathway?hsa04666/hsa:5594%09red/hsa:5580%09red/hsa:5581%09red/hsa:123745%09red/hsa:255189%09red/hsa:283748%09red/hsa:7409%09red
Human cytomegalovirus infection	KEGG PATHWAY	hsa05163	13	223	0.0431605	0.318308	ENSG00000221823|ENSG00000134853|ENSG00000129007|ENSG00000137275|ENSG00000100030|ENSG00000088256|ENSG00000173175|ENSG00000082701|ENSG00000141510|ENSG00000101096|ENSG00000103197|ENSG00000087460|ENSG00000138448	http://www.genome.jp/kegg-bin/show_pathway?hsa05163/hsa:5156%09red/hsa:2767%09red/hsa:5594%09red/hsa:2932%09red/hsa:5534%09red/hsa:7249%09red/hsa:2778%09red/hsa:3685%09red/hsa:7157%09red/hsa:4773%09red/hsa:111%09red/hsa:91860%09red/hsa:8737%09red
Pathogenic Escherichia coli infection	KEGG PATHWAY	hsa05130	5	55	0.0438366	0.318308	ENSG00000010810|ENSG00000101162|ENSG00000258947|ENSG00000187554|ENSG00000104833	http://www.genome.jp/kegg-bin/show_pathway?hsa05130/hsa:2534%09red/hsa:7100%09red/hsa:10381%09red/hsa:81027%09red/hsa:10382%09red
IL-17 signaling pathway	KEGG PATHWAY	hsa04657	7	94	0.0448792	0.318308	ENSG00000100030|ENSG00000124391|ENSG00000111537|ENSG00000082701|ENSG00000143546|ENSG00000056972|ENSG00000163220	http://www.genome.jp/kegg-bin/show_pathway?hsa04657/hsa:27189%09red/hsa:5594%09red/hsa:3458%09red/hsa:2932%09red/hsa:6279%09red/hsa:6280%09red/hsa:10758%09red
Axon guidance	KEGG PATHWAY	hsa04360	11	181	0.0473694	0.319743	ENSG00000221823|ENSG00000196220|ENSG00000108947|ENSG00000100030|ENSG00000221866|ENSG00000082684|ENSG00000082701|ENSG00000010810|ENSG00000101096|ENSG00000162068|ENSG00000058404	http://www.genome.jp/kegg-bin/show_pathway?hsa04360/hsa:5534%09red/hsa:5594%09red/hsa:2932%09red/hsa:816%09red/hsa:2534%09red/hsa:4773%09red/hsa:4917%09red/hsa:91584%09red/hsa:9901%09red/hsa:54437%09red/hsa:1949%09red
